# Supplementary material for: Catalytic Ring-Opening Polymerisation of Cyclic Ethylene Carbonate: Importance of Elementary Steps for Determining Polymer Properties Revealed via DFT-MTD Simulations Validated Using Kinetic Measurements
Source: Polymers (Basel). 2023 Dec 31;16(1):136. doi: 10.3390/polym16010136 (PMC10781105; doi:10.3390/polym16010136)
Supplement: Supplementary file 1 [file polymers-16-00136-s001.zip]

Archive with 1 entries (1 files):
- polymers-2754400-supplementary.pdf
